# Supplementary material for: A Multi-Step Computational Workflow for Screening and Prioritizing SHP2-Binding Molecules
Source: Pharmaceuticals (Basel). 2026 Apr 30;19(5):706. doi: 10.3390/ph19050706 (PMC13209867; doi:10.3390/ph19050706)
Supplement: Supplementary file 1 [file pharmaceuticals-19-00706-s001.zip]

Archive with 1 entries (1 files):
- pharmaceuticals-4285842-supplementary.pdf
